# Supplementary material for: Ang II-Induced Hypertension Exacerbates the Pathogenesis of Tuberculosis
Source: Cells. 2021 Sep 19;10(9):2478. doi: 10.3390/cells10092478 (PMC8465031; doi:10.3390/cells10092478)
Supplement: Supplementary file 1 [file cells-10-02478-s001.zip]

Archive with 1 entries (1 files):
- cells-1360060-supplementary.pdf
